# Supplementary material for: CRIF1-CDK2 Interface Inhibitors Enhance Taxol Inhibition of the Lethal Triple-Negative Breast Cancer
Source: Cancers (Basel). 2022 Feb 16;14(4):989. doi: 10.3390/cancers14040989 (PMC8870401; doi:10.3390/cancers14040989)
Supplement: Supplementary file 1 [file cancers-14-00989-s001.zip]

Archive with 1 entries (1 files):
- cancers-1558749-supplementary.pdf
